# Supplementary material for: Development of a new multiplex quantitative PCR for the detection of Glaesserella parasuis, Mycoplasma hyorhinis, and Mycoplasma hyosynoviae
Source: Microbiologyopen. 2023 May 15;12(3):e1353. doi: 10.1002/mbo3.1353 (PMC10186005; doi:10.1002/mbo3.1353)
Supplement: Supplementary file 1 — Supporting information. [file MBO3-12-e1353-s002.xlsx]

## Sheet: Pilot Study
Table A1. Results of a pilot study using clinical specimen originating from 42 pigs. Comparison of culture with results of the new multiplex PCR, a high-resolution melting assay detecting all known serovars of Glaesserella parasuis, and a quantitative PCR detecting M. hyorhinis and M. hyosynoviae
clinical specimen	farm location	age	clinical symptoms	culture	pentaplex PCR clinical specimen	GPS-HRM1 (identification)1	GPS-HRM2&3 (serotyping)1	qPCR M. hyorhinis/M. hyosynoviae2
22-159	Zürich	4 weeks	lameness	Actinobacter Iwoffii, Leuconostoc pseudomesenteroides, Rothia nasimurium	negative	negative	not performed	negative
22-165	Buttisholz	2 weeks	swollen joints	Streptococcus dysgalactiae	negative	negative	not performed	negative
22-166	Buttisholz	3 weeks	swollen joints	minimum 3 types of bacteria	negative	negative	not performed	negative
22-179	Schwyz	fattening pig	lameness	Rothia nasimurium, Escherichia coli	GPS, vtaA (brain, nasal)	GPS, vtaA (brain), GPS non-virulent (nasal)	GPS 6, 7 (nasal), GPS7 (brain)	negative
22-180	Schwyz	fattening pig	lameness	Glaesserella parasuis	GPS, vtaA (brain, nasal)	GPS, vtaA (brain, nasal)	GPS 6, 7 (nasal), GPS7 (brain, isolate)	negative
22-182	Obwalden	1 week	lameness	Moraxella pluranimalium	negative	negative	not performed	negative
22-302	Herisau	6 weeks	neurological symptoms, lameness	Streptococcus suis, Pasteurella multocida, Moraxella pluranimalium, Streptococcus hyointestinalis, Klebsiella pneumoniae	GPS, vtaA (brain, nasal), M. hyorhinis (nasal)	GPS non-virulent (brain, nasal)	GPS non-typable	M. hyorhinis (nasal)
22-325	Wangen	2 kg	no information	minimum 4 types of bacteria	GPS, vtaA, M. hyorhinis (nasal)	GPS, vtaA(nasal)	GPS6 (nasal)	negative
22-414	Reidermoos	gilts	lameness	Rothia nasimurium, Bacillus sp.	GPS, vtaA (nasal)	GPS non-virulent (nasal)	GPS6, 7 (nasal)	negative
22-416	Reidermoos	gilts	lameness	Streptococcus suis	GPS non-virulent (nasal)	GPS non-virulent (nasal)	GPS6, 7 (nasal)	negative
22-460	Kirchlindach	4 weeks	tachypnoae	Streptococcus hyointestinalis, Bacillus sp.	negative	negative	not performed	negative
22-461	Kirchlindach	4 weeks	pumping respiration	Rothia nasimurium, Staphylococcus sciuri	negative	negative	not performed	negative
22-543	Samstagern	fattening pig	peritonitis	Campylobacter hyointestinales, minimum 4 types of bacteria	GPS, vtaA (brain, nasal)	GPS non-virulent (nasal), GPS, vtaA (brain, nasal)	GPS10 (nasal), GPS13 (brain)	negative
22-615	Luzern	suckling pig	fibrin in abdomen	Streptococcus suis, Aerococcus viridans	negative	negative	not performed	negative
22-620	Zürich	4 weeks	sudden death	Streptococcus suis	negative	negative	not performed	negative
22-612	St. Ursen	2 weeks	tarsitis	minimum 4 types of bacteria	GPS non-virulent (nasal)	GPS non-virulent (nasal)	GPS non-typable (nasal)	negative
22-675	Zuckenriet	8 weeks	bad condition, polyserositis	Streptococcus henryi, Streptococcus gallolyticus, Clostridium perfringens, Enterococcus faecium	GPS, vtaA (brain), M. hyorhinis (lung, peritoneum)	GPS, vtaA (brain)	GPS non-typable (brain)	M.hyorhinis (lung, peritoneum)
22-676	Zuckenriet	8 weeks	bad condition	Streptococcus suis, Glaesserella parasuis, Streptococcus hyovaginalis	GPS, vtaA (brain, nasal)	GPS, vtaA (brain, nasal)	GPS2 (brain, isolate), GPS2, 4, 11 (nasal)	negative
22-725	Untereggen	4 months	polyarthritis	Trueperella pyogenes, 2 other types of bacteria	GPS, vtaA (nasal), M. hyosynoviae (pleura)	GPS non-virulent (nasal)	GPS6 (nasal)	M. hyosynoviae (pleura)
22-726	Untereggen	4 months	polyarthritis	Actinobacillus porcinus, Rothia nasiumurium	GPS, vtaA (nasal)	GPS non-virulent (nasal)	GPS2, GPS11 (nasal)	negative
22-783	Neuenburg	suckling pig	diarreah, sepsis	Actinobacillus procinus, 3 types of bacteria	negative	negative	not performed	negative
22-790	Sempach	weaning jager	bad condition, diarreah	minimum 3 types of bacteria	negative	negative	not performed	negative
22-791	Sempach	weaning jager	bad condition, diarreah	Pantoae agglomerans	M. hyorhinis (pleura, peritoneum)	negative	not performed	M. hyorhinis (pleura)
22-794	Waldkrich	weaning jager	fibrin, peritonitis	Escherichia coli, Streptococcus suis, Bacillus sp.	GPS non-virulent, M. hyorhinis (nasal)	GPS non-virulent (nasal)	GPS10 (nasal)	negative
22-803	Merenschwand	weaning jager	bad condition, diarreah	Mannheimia haemolytica, Streptococcus suis, Glaesserella parasuis	GPS, vtaA (brain, nasal)	GPS non-virulent (nasal), GPS, vtaA (brain, nasal)	GPS2 (brain) , GPS15, GPS non-typable (nasal, isolate)	negative
22-804	Merenschwand	weaning jager	bad condition, diarreah	Glaesserella parasuis, Bergeyella zoohelcum	GPS, vtaA (brain, nasal)	GPS non-virulent (brain, nasal)	GPS13 (nasal, isolate), GPS2 (nasal)	negative
22-910	Zürich	unknown	lameness, trembelling	Corynebacterium casei, Lactococcus lactis, Streptococcus dysgalactiae, Escherichia coli	negative	negative	not performed	negative
22-981	Niederwil	fattening pig	bad condition	minimum 3 types of bacteria	negative	negative	not performed	negative
22-1006	Merenschwand	weaning jager	swollen joints	Glaesserella parasuis, Streptococcus suis, Manheimia ruminalis, Streptococcus caballi	GPS, vtaA (brain, nasal)	GPS non-virulent (nasal) GPS, vtaA (brain)	GPS4 (brain, nasal, isolate), GPS7,9 (nasal)	negative
22-1060	Krummenau	weaning jager	sudden death, arthritis, meningitis	Streptococcus suis, Moraxella pluarnimalium	GPS, vtaA (brain, synoviae)	GPS, vtaA (synoviae)	GPS non-typable (brain) GPS7 (synovaie)	negative
22-1091	Sempach	5 weeks	bad condition	Streptococcus suis, Streptococcus hyovaginalis	GPS, vtaA, M. hyorhinis (nasal)	GPS non-virulent (nasal)	GPS9, GPS10 (nasal)	M. hyorhinis (nasal)
22-1094	Menzingen	3 months	lameness	Proteus sp., 3 types of bacteria	negative	negative	not performed	negative
22-1107	St-Aubin	fattening pig	sudden death	Proteus sp., Acinetobacter pseudolwoffii, Weisella cibaria	negative	negative	not performed	negative
22-1108	Le Mouret	2 months	meningitis	Aerococcus viridans, Enterococcus malodoratus	negative	negative	not performed	negative
22-1176	Herlisberg	weaning jager	unknown	Glaesserella parasuis, 3 types of bacteria	GPS, vtaA (nasal)	GPS non-virulent (nasal)	GPS2, 6, 7 (nasal), GPS7 (isolate)	negative
22-1177	Herlisberg	weaning jager	unknown	Streptococcus suis, Enterococcus cecorum	GPS, vtaA, M. hyorhinis (nasal), GPS, vtaA (brain)	GPS, vtaA (brain, nasal)	GPS2, 7, 9 (nasal), GPS2, 9 (brain)	M. hyorhinis (nasal)
22-1186	Stein	weaned piglet	neurological disorder	Streptococcus suis, Acinetobacter gandensis, Aeromonas caviae, Klebsiella pneumoniae, Aeromonas hydrophila	negative	negative	not performed	negative
22-1227	Müselbach	10 weeks	bad condition	Streptococcus suis, Paeniclostridium sordellii	GPS, vtaA (nasal), M. hyosynoviae (joint)	GPS, vtaA (nasal)	GPS3 (nasal)	M. hyosynoviae (joint)
22-1228	Eschenbach	12 weeks	unknown	Streptococcus parasuis, Acinetobacter towneri	GPS non-virulent (nasal)	GPS non-viurlent (nasal)	GPS2, 9 (nasal)	negative
22-1238	Sempach	7 weeks	bad condition, diarreah	Streptococcus suis, Bacillus sp.	M. hyosynoviae, M. hyorhinis (peritoneum), GPS, vtaA (nasal)	GPS non-virulent (nasal)	GPS1 (nasal)	M. hyosynoviae, M. hyorhinis (peritoneum)
22-1287	Dörflingen	5 weeks	swollen joints, lameness, diarreah	Aerococcus viridans, Streptococcus henry	GPS non-virulent ( nasal)	GPS (nasal)	GPS4, 7, 10 (nasal)	negative
22-1288	Dörflingen	5 weeks	swollen joints, lameness, diarreah	Streptococcus alactolyticus	GPS non-virulent (joint)	GPS (nasal)	GPS4, GPS non-typable (nasal)	negative
1 High resolution melting assay for identification and serotyping of Glaesserella parasuis (Scherrer et al., 2022)
GPS; Glaesserella parasuis
2Quantitative real-time polymerase chain reaction for detection of Mycoplasma hyorhinis and Mycoplasma hyosynoviae (Gomes Neto et al., 2015)
