# Supplementary material for: Development of a new multiplex quantitative PCR for the detection of Glaesserella parasuis, Mycoplasma hyorhinis, and Mycoplasma hyosynoviae
Source: Microbiologyopen. 2023 May 15;12(3):e1353. doi: 10.1002/mbo3.1353 (PMC10186005; doi:10.1002/mbo3.1353)
Supplement: Supplementary file 2 — Supporting information. [file MBO3-12-e1353-s003.xlsx]

## Sheet: Table A1
	Table A2 Inter- and intra-assay variability of reference strains Glaesserella parasuis, Mycoplasma hyorhinis and Mycoplasma hyosynoviae.
					Intra-assay variability					Intra-assay variability					Intra-assay variability					Inter-assay variability
	Bacterial species	Strain	DNA		Ct	Mean Ct	SD	CV%		Ct	Mean Ct	SD	CV%		Ct	Mean Ct	SD	CV%		Mean Ct	SD	CV%
	Glaesserella parasuis	serovar 1	10^7		9.73	9.85	0.326956	3.31935		9.9	9.93	0.0519615	0.523278		10.1	9.79667	0.273191	2.78861		9.85889	0.0671096	0.680702
					10.22					9.9					9.57
					9.6					9.99					9.72
	Glaesserella parasuis	serovar 1	10^6		13.29	13.3233	0.0416333	0.312484		13.56	13.5767	0.125831	0.926815		13.55	13.4833	0.133167	0.987638		13.4611	0.12812	0.951781
					13.31					13.46					13.33
					13.37					13.71					13.57
	Glaesserella parasuis	serovar 1	10^5		17.81	17.8433	0.142945	0.801113		17.49	17.5767	0.16773	0.954276		17.94	18.0333	0.106927	0.59294		17.8178	0.229403	1.2875
					17.72					17.77					18.15
					18					17.47					18.01
	Glaesserella parasuis	serovar 1	10^4		22.4	22.24	0.17088	0.768346		22.08	22.03	0.122882	0.557794		22.54	22.5133	0.141892	0.630258		22.2611	0.242357	1.0887
					22.06					22.12					22.36
					22.26					21.89					22.64
	Glaesserella parasuis	serovar 1	10^3		26.33	26.4433	0.120554	0.455897		25.52	25.8333	0.277909	1.07578		26.16	26.3667	0.181475	0.688276		26.2144	0.332271	1.26751
					26.43					26.05					26.44
					26.57					25.93					26.5
	Glaesserella parasuis	serovar 1	10^2		33.24	32.87	0.391535	1.19116		31.41	31.16	0.468081	1.50219		32.74	32.32	0.471487	1.45881		32.1167	0.872945	2.71804
					32.91					30.62					31.81
					32.46					31.45					32.41
	Glaesserella parasuis	serovar 1	10^7		10.23	10.46	0.20664	1.97552		10.79	10.8167	0.046188	0.427008		10.54	10.6333	0.144684	1.36066		10.6367	0.178357	1.67681
	vtaA				10.52					10.87					10.56
					10.63					10.79					10.8
	Glaesserella parasuis	serovar 1	10^6		14.1	14.4533	0.435584	3.01373		15.2	15.5267	0.291433	1.87699		15.56	15.7433	0.24379	1.54853		15.2411	0.690783	4.53237
	vtaA				14.32					15.62					15.65
					14.94					15.76					16.02
	Glaesserella parasuis	serovar 1	10^5		21.47	21.1333	0.600528	2.84161		21.67	21.84	0.180831	0.827983		22.64	22.4767	0.291605	1.29737		21.8167	0.671971	3.08008
	vtaA				21.49					21.82					22.14
					20.44					22.03					22.65
	Glaesserella parasuis	serovar 1	10^4		28.05	27.9533	0.249466	0.892438		29.35	28.88	0.422966	1.46456		30.83	30.56	0.234307	0.766713		29.1311	1.32135	4.53588
	vtaA				28.14					28.76					30.41
					27.67					28.53					30.44
	Glaesserella parasuis	serovar 1	10^3		(36.07)	33.73	0.141421	0.419275		34.65	34.65	-	-		33.43	33.725	0.417193	1.23704		34.035	0.532611	1.56489
	vtaA				33.63					(35.96)					34.02
					33.83					(35.52)					(35.43)
	Glaesserella parasuis	serovar 1	10^2		(36.59)	-	-	-		(37.95)	-	-	-		(39.13)	-	-	-		-	-	-
	vtaA				(37.94)					(36.87)					(36.4)
					(37.96)					(38.1)					(37.62)
	Mycoplasma hyorhinis	ATCC 17981T	10^7		9.01	8.85333	0.150444	1.69929		8.5	8.71				7.9	8.39				10.7	0.031798	0.297177
					8.71					8.73					8.72
					8.84					8.9					8.55
	Mycoplasma hyorhinis	ATCC 17981T	10^6		10.52	10.6667	0.204287	1.91519		10.77	10.7033	0.246847	2.30626		10.8	10.73	0.213776	1.99232		10.7	0.031798	0.297177
					10.9					10.43					10.9
					10.58					10.91					10.49
	Mycoplasma hyorhinis	ATCC 17981T	10^5		15.26	15.58	0.325115	2.08675		15.37	15.2967	0.0635085	0.415179		15.71	15.75	0.04	0.253968		15.5422	0.229016	1.47351
					15.57					15.26					15.75
					15.91					15.26					15.79
	Mycoplasma hyorhinis	ATCC 17981T	10^4		20.37	20.25	0.144222	0.712208		20.1	20.0267	0.200333	1.00033		20.36	20.3567	0.285015	1.4001		20.2111	0.168402	0.833215
					20.09					19.8					20.64
					20.29					20.18					20.07
	Mycoplasma hyorhinis	ATCC 17981T	10^3		25.01	24.7767	0.230072	0.928585		24.95	25.1433	0.177858	0.707375		24.67	25.2267	0.49339	1.95583		25.0489	0.239405	0.955751
					24.55					25.3					25.4
					24.77					25.18					25.61
	Mycoplasma hyorhinis	ATCC 17981T	10^2		28.71	28.47	0.348712	1.22484		28.64	28.67	0.485695	1.69409		29.21	29.1667	0.386825	1.32626		28.7689	0.358707	1.24686
					28.63					29.17					29.53
					28.07					28.2					28.76
	Mycoplasma hyosynoviae	NCTC 10167T	10^7		15.22	15.0033	0.195533	1.30327		15.1	15.0733	0.046188	0.306422		15.29	15.0133	0.257747	1.71678		15.03	0.0378594	0.251892
					14.84					15.02					14.97
					14.95					15.1					14.78
	Mycoplasma hyosynoviae	NCTC 10167T	10^6		16.58	16.6233	0.0378594	0.227748		16.73	16.7167	0.070946	0.424403		16.77	16.7033	0.151438	0.906631		16.6811	0.0504792	0.302613
					16.65					16.78					16.53
					16.64					16.64					16.81
	Mycoplasma hyosynoviae	NCTC 10167T	10^5		20.09	20.0567	0.1823	0.908925		20.08	20.0667	0.051316	0.255728		20.05	20.0533	0.0351188	0.175127		20.0589	0.00693889	0.0345926
					19.86					20.01					20.02
					20.22					20.11					20.09
	Mycoplasma hyosynoviae	NCTC 10167T	10^4		23.4	23.3267	0.0750555	0.321759		23.5	23.55	0.122882	0.521792		23.81	23.73	0.2498	1.05268		23.5356	0.202054	0.858506
					23.33					23.69					23.45
					23.25					23.46					23.93
	Mycoplasma hyosynoviae	NCTC 10167T	10^3		26.51	26.5767	0.151438	0.569814		26.86	26.82	0.212838	0.793579		26.72	26.81	0.138924	0.518181		26.7356	0.137693	0.515017
					26.47					27.01					26.97
					26.75					26.59					26.74
	Mycoplasma hyosynoviae	NCTC 10167T	10^2		29.25	29.8067	0.491359	1.64849		29.86	30.1733	0.343123	1.13717		30.31	30.1933	0.283608	0.939306		30.0578	0.217698	0.724266
					29.99					30.12					29.87
					30.18					30.54					30.4
					parenthesis incdicate ct-values above the cut-off
