# Supplementary material for: Development of a new multiplex quantitative PCR for the detection of Glaesserella parasuis, Mycoplasma hyorhinis, and Mycoplasma hyosynoviae
Source: Microbiologyopen. 2023 May 15;12(3):e1353. doi: 10.1002/mbo3.1353 (PMC10186005; doi:10.1002/mbo3.1353)
Supplement: Supplementary file 3 — Supporting information. [file MBO3-12-e1353-s001.xlsx]

## Sheet: Table A3
	Table A3 Results (Ct-values) obtained from the multiplex qPCR using 20 ng of genomic DNA of 36 Glaesserella parasuis, 27 Mycoplasma hyorhinis and four Mycoplasma hyosynoviae strains.
			Channel qPCR (Ct-value)
	Species	Strain	green	crimson	orange	yellow	red
	Glaesserella parasuis	nr. 4 (serovar 1)	13.34	12.18	-	-	26.87
	Glaesserella parasuis	SW140 (serovar 2)	12.27	11.53	-	-	27.24
	Glaesserella parasuis	W114 (serovar 3)	13.36	-	-	-	27.67
	Glaesserella parasuis	SW124 (serovar 4)	20.5	12.63	-	-	27.09
	Glaesserella parasuis	Nagasaki (serovar 5)	13.82	11.8	-	-	27.66
	Glaesserella parasuis	131 (serovar 6)	12.87	-	-	-	27.15
	Glaesserella parasuis	174 (serovar 7)	14.45	14.03	-	-	26.71
	Glaesserella parasuis	C5 (serovar 8)	11.78	-	-	-	26.6
	Glaesserella parasuis	D74 (serovar 9)	12.77	-	-	-	27.04
	Glaesserella parasuis	H555 (serovar 10)	12.85	-	-	-	26.58
	Glaesserella parasuis	H465 (serovar 11)	12.56	10.97	-	-	27.57
	Glaesserella parasuis	H425 (serovar 12)	12.93	10.87	-	-	27.02
	Glaesserella parasuis	84-17975 (serovar 13)	12.77	10.51	-	-	27.17
	Glaesserella parasuis	84-22113 (serovar 14)	13.45	12.44	-	-	26.98
	Glaesserella parasuis	84-15995 (serovar 15)	13.86	12.31	-	-	27.01
	Glaesserella parasuis	SS626 SK1	15.32	14.32	-	-	26.25
	Glaesserella parasuis	SS626 SK2	13.2	12.83	-	-	26.97
	Glaesserella parasuis	PP396	13.35	12.04	-	-	26.29
	Glaesserella parasuis	SS3873	14.84	13.49	-	-	27.17
	Glaesserella parasuis	SS3875	14.84	13.35	-	-	26.23
	Glaesserella parasuis	SS3939	14.05	12.63	-	-	26.69
	Glaesserella parasuis	PP733	11.16	11.46	-	-	26.76
	Glaesserella parasuis	PP749	13.64	12.24	-	-	26.63
	Glaesserella parasuis	PP797	10.04	8.8	-	-	27.65
	Glaesserella parasuis	PP808	13.8	13.87	-	-	26.64
	Glaesserella parasuis	PP849	12.27	11.69	-	-	27.19
	Glaesserella parasuis	SS5061	11.98	10.38	-	-	26.94
	Glaesserella parasuis	PP879	13.71	12.11	-	-	27.53
	Glaesserella parasuis	21-640/1	16.26	14.6	-	-	26.92
	Glaesserella parasuis	SS5603	14.92	13.14	-	-	26.69
	Glaesserella parasuis	PP903	13.51	12.71	-	-	26.69
	Glaesserella parasuis	22-180	15.04	14.69	-	-	26.92
	Glaesserella parasuis	22-676/4	10.17	9.02	-	-	27.57
	Glaesserella parasuis	22-804	11.14	10.75	-	-	27.03
	Glaesserella parasuis	22-1006	18.64	10.17	-	-	27.5
	Glaesserella parasuis	22-1176	11.98	11.13	-	-	27.68
	Mycoplasma hyorhinis	ATCC 17981T	-	-	-	17.7	26.91
	Mycoplasma hyorhinis	1165S18	-	-	-	24.81	27.35
	Mycoplasma hyorhinis	893S18	-	-	-	24.15	27.37
	Mycoplasma hyorhinis	4236J19	-	-	-	24.44	27.4
	Mycoplasma hyorhinis	2625	-	-	-	24.29	27.46
	Mycoplasma hyorhinis	2783	-	-	-	25.95	26.21
	Mycoplasma hyorhinis	10003-41	-	-	-	23.09	25.88
	Mycoplasma hyorhinis	10025-1	-	-	-	23.76	27.32
	Mycoplasma hyorhinis	CH-01-05	-	-	-	23.53	26.95
	Mycoplasma hyorhinis	CH-08-13	-	-	-	25.39	26.83
	Mycoplasma hyorhinis	CH-09-01	-	-	-	24.68	26.66
	Mycoplasma hyorhinis	DE-02-05	-	-	-	25.01	26.74
	Mycoplasma hyorhinis	DE-03-06	-	-	-	16.78	25.02
	Mycoplasma hyorhinis	DE-03-08	-	-	-	23.59	26.12
	Mycoplasma hyorhinis	DE-04-16	-	-	-	23.1	26.82
	Mycoplasma hyorhinis	DE-04-31	-	-	-	23.92	25.99
	Mycoplasma hyorhinis	DE-05-48	-	-	-	23.78	27.6
	Mycoplasma hyorhinis	DE-07-13	-	-	-	23.4	26.64
	Mycoplasma hyorhinis	DE-10-05	-	-	-	24.29	26.13
	Mycoplasma hyorhinis	DE-13-30	-	-	-	18.85	25.66
	Mycoplasma hyorhinis	DE-14-31	-	-	-	24.66	26.1
	Mycoplasma hyorhinis	DE-15-12	-	-	-	24.78	26.59
	Mycoplasma hyorhinis	DE-16-34	-	-	-	20.4	26.62
	Mycoplasma hyorhinis	DE-16-40	-	-	-	22.76	26.17
	Mycoplasma hyorhinis	DE-17-13	-	-	-	24.27	26.67
	Mycoplasma hyorhinis	DE-18-19	-	-	-	23.78	26.37
	Mycoplasma hyorhinis	DE-19-08	-	-	-	22.1	26.88
	Mycoplasma hyosynoviae	NCTC 10167T	-	-	20.96	-	22.97
	Mycoplasma hyosynoviae	3517/18J15	-	-	21.52	-	23.17
	Mycoplasma hyosynoviae	421L19	-	-	19.67	-	24.3
	Mycoplasma hyosynoviae	4638L19	-	-	21.01	-	22.72
